# Supplementary material for: Targeting of Epithelial Cell Adhesion Molecule-Expressing Malignant Tumors Using an Albumin-Binding Domain-Fused Designed Ankyrin Repeat Protein: Effect of the Molecular Architecture
Source: Int J Mol Sci. 2025 May 29;26(11):5236. doi: 10.3390/ijms26115236 (PMC12154114; doi:10.3390/ijms26115236)
Supplement: Supplementary file 1 [file ijms-26-05236-s001.zip]

Archive with 1 entries (1 files):
- ijms-3586413-supplementary.pdf
